# Supplementary material for: Expression of Concern: Urinary Exosomal microRNA-451-5p Is a Potential Early Biomarker of Diabetic Nephropathy in Rats
Source: PLoS One. 2024 Dec 23;19(12):e0316405. doi: 10.1371/journal.pone.0316405 (PMC11666015; doi:10.1371/journal.pone.0316405)
Supplement: S2 File — (XLSX) [file pone.0316405.s002.xlsx]

## Sheet: graph in Fig.4B
		The analysis of Glomerulosclerosis index(GI) in one section/rat
		Formulae used as published by Maric et al. 2004 (refrence number 39 cited in our PLoS paper)
			Grade 0,	Grade 1,	Grade 2,	Grade 3,	Grade 4,	score					Grade 0,	Grade 1,	Grade 2,	Grade 3,	Grade 4,	score					Grade 0,	Grade 1,	Grade 2,	Grade 3,	Grade 4,	score
Week	DM group	Total no. glumeruli analyzed	Normal glomeruli	Sclerotic area up to 25%	Sclerotic area up to 25-50%	Sclerotic area up to 50-75%	Sclerotic area up to 75-100%	Glomerulosclerosis index(GI)			CTRL group	Total no. glumeruli analyzed	Normal glomeruli	Sclerotic area up to 25%	Sclerotic area up to 25-50%	Sclerotic area up to 50-75%	Sclerotic area up to 75-100%	Glomerulosclerosis index(GI)			DM + INS group	Total no. glumeruli analyzed	Normal glomeruli	Sclerotic area up to 25%	Sclerotic area up to 25-50%	Sclerotic area up to 50-75%	Sclerotic area up to 75-100%	Glomerulosclerosis index(GI)
3rd	D(1)	80	63	10	3	2	2	0.375			C(1)	80	71	5	3	1	0	0.179487			D+I (1)	80	57	18	3	1	1	0.3875
3rd	D(2)	80	64	11	3	1	1	0.3			C(2)	80	68	10	0	1	1	0.2125			D+I (2)	80	70	6	2	1	1	0.2125
3rd	D(3)	80	59	16	3	1	1	0.3625			C(3)	80	63	11	4	1	1	0.325			D+I (3)	80	74	2	1	2	1	0.175
											C(1)	80	67	11	0	1	1	0.225			D+I (1)	80	57	15	6	1	1	0.425
6th	D(1)	80	60	14	2	3	1	0.3875			C(2)	80	63	11	4	1	1	0.325			D+I (2)	80	61	13	4	1	1	0.35
6th	D(2)	80	58	14	6	1	1	0.4125			C(3)	80	57	19	2	1	1	0.375			D+I (3)	80	56	15	6	2	1	0.4625
6th	D(3)	80	59	11	5	3	2	0.475
											C(1)	80	69	7	2	1	1	0.225			D+I (1)	80	63	9	3	3	2	0.4
9th	D(1)	80	35	15	19	5	6	1.15			C(2)	80	53	21	4	1	1	0.45			D+I (2)	80	55	18	4	2	1	0.45
9th	D(2)	80	36	11	20	8	5	1.1875			C(3)	80	64	11	3	1	1	0.3			D+I (3)	80	55	15	4	4	2	0.5375
9th	D(3)	80	34	27	11	5	3	0.95

## Sheet: graph in Fig.4D
	The analysis of Cort. Tubular fibrosis index in one section/ rat
	Formulae used as published by Maric et al. 2004 (refrence number 39 cited in our PLoS paper)
Week	DM group	number of Analysis	Grade 0,	Affected area less than 10% (Grade 1)	Affected area between 10-25% (Grade 2)	Affected area 25-75% (Grade 3)	Affected area greater than 75%. (Grade 4)	Cort. Tubular fibrosis index; TFI score			CTRL group	number of Analysis	Grade 0,	Affected area less than 10% (Grade 1)	Affected area between 10-25% (Grade 2)	Affected area 25-75% (Grade 3)	Affected area greater than 75%. (Grade 4)	Cort. Tubular fibrosis index; TFI score			DM + INS group	number of Analysis	Grade 0,	Affected area less than 10% (Grade 1)	Affected area between 10-25% (Grade 2)	Affected area 25-75% (Grade 3)	Affected area greater than 75%. (Grade 4)	Cort. Tubular fibrosis index; TFI score
3rd	D(1)	100	78	20	1	1	0	0.25			C(1)	100	79	15	4	2	0	0.29			D+I (1)	100	78	17	3	2	0	0.29
3rd	D(2)	100	76	20	2	2	0	0.3			C(2)	100	73	23	2	2	0	0.33			D+I (2)	100	71	23	4	2	0	0.37
3rd	D(3)	100	61	35	3	1	0	0.44			C(3)	100	75	22	2	1	0	0.29			D+I (3)	100	64	30	5	1	0	0.43
6th	D(1)	100	67	25	6	2	0	0.43			C(1)	100	78	17	3	2	0	0.29			D+I (1)	100	76	16	4	2	2	0.38
6th	D(2)	100	55	28	12	3	2	0.69			C(2)	100	76	21	2	1	0	0.28			D+I (2)	100	66	20	11	2	1	0.52
6th	D(3)	100	59	28	9	2	2	0.6			C(3)	100	45	49	5	1	0	0.62			D+I (3)	100	60	22	14	3	1	0.63
9th	D(1)	100	25	24	25	18	8	1.6			C(1)	100	73	22	3	2	0	0.34			D+I (1)	100	70	16	11	2	1	0.48
9th	D(2)	100	25	26	28	15	6	1.51			C(2)	100	71	16	10	2	1	0.46			D+I (2)	100	70	17	10	2	1	0.47
9th	D(3)	100	18	20	40	16	6	1.72			C(3)	100	69	22	7	2	0	0.42			D+I (3)	100	64	21	10	3	2	0.58
