# Supplementary material for: Expression of Concern: Urinary Exosomal microRNA-451-5p Is a Potential Early Biomarker of Diabetic Nephropathy in Rats
Source: PLoS One. 2024 Dec 23;19(12):e0316405. doi: 10.1371/journal.pone.0316405 (PMC11666015; doi:10.1371/journal.pone.0316405)
Supplement: S3 File — (XLSX) [file pone.0316405.s003.xlsx]

## Sheet: Figure 2
Fig 2
2A	Blood Glucose
			DM	CTRL	DM + INS			DM	CTRL	DM + INS		DM	CTRL	DM + INS
			3rd	3rd	3rd			6th	6th	6th		9th	9th	9th
		1	475	100	140			447	90	120		463	110	153
		2	480	98	100			500	100	156		500	88	160
		3	500	95	100			500	100	128		463	99	158
		4	485	105	130			500	105	156		500	105	120
		5	500	105	140			465	100	125		450	98	140
		6	465	95	120			480	110	168		500	120	125
		7	500					470				456
		8	456					478				450
		9	465					485				500
		10	500					481				458
2B	urine vol		DM	CTRL	DM + INS			DM	CTRL	DM + INS		DM	CTRL	DM + INS
			3rd	3rd	3rd			6th	6th	6th		9th	9th	9th
		1	69	3.5	19			57	15	20		65	6	12
		2	52.5	10	20			61	18	30		71	14	25
		3	67	12	18			49	2	16.2		47	8	15
		4	58	15	23			59	6	16		63	3	29
		5	43	3.5	7			68	5	15		70	13	20
		6	52	10	23			65	9.5	19.5		63	11	8
		7	65					55.5				61
		8	59					41				52
		9	59					55				67
		10	55.7					57.5				68
2C	Water intake		DM	CTRL	DM + INS			DM	CTRL	DM + INS		DM	CTRL	DM + INS
			3rd	3rd	3rd			6th	6th	6th		9th	9th	9th
		1	59	10	10			99	5	12		57	3	17.9
		2	86	9	19			78	12	15		110	15	20
		3	111	4	12			91	4	21		110	10	20
		4	96	5	13			127	10	14		115	8	12
		5	127	9	9			112	11.5	7		116	12	11
		6	156	6	8			104	15	10		130	14	10
		7	132					150				175
		8	155					155				100
		9	126					139				126
		10	118					127				141

## Sheet: Figure 3
Fig 3
	Albumin excretion
	mg/18h					DM	CTRL	DM + INS			DM	CTRL	DM + INS
	DM	CTRL	DM + INS			6th	6th	6th			9th	9th	9th
	3rd	3rd	3rd
1	0.23	0.09	0.58			0.65	0.14	0.69			1.18	0.42	0.42
2	0.11	0.3	0.54			0.6	0.29	0.21			0.53	0.49	0.49
3	0.14	0.24	0.12			0.067	0.15	0.42			1.31	0.33	0.48
4	0.36	0.24	0.31			0.16	0.17	0.2			0.62	0.1	0.21
5	0.51	0.35	0.4			1.6	0.3	0.8			0.11	0.23	0.49
6	0.4	0.25	0.8			0.94	0.21	0.38			6.1	0.53	0.35
7	0.32					1.36					3.95
8	0.32					0.01					5.31
9	1.6					0.89					4.77
10	3.56					3.9					3.42

## Sheet: Figure 5
				Log transformed values				Log transformed values				Log transformed values
				DM	CTRL	DM + INS		DM	CTRL	DM + INS		DM	CTRL	DM + INS
	Figure 5A		UE	3rd	3rd	3rd		6th	6th	6th		9th	9th	9th
			miR-451	log 2-dCt	log 2-dCt	log 2-dCt		log 2-dCt	log 2-dCt	log 2-dCt		log 2-dCt	log 2-dCt	log 2-dCt
				3rd week	3rd week	3rd week		6th week	6th week	6th week		9th week	9th week	9th week
			1	-7.5	-1.8	-2.8		-0.3	-1.5	-1.1		-1.5	-0.9	-0.04
			2	-5.9	-1.7	-1.9		-0.82	-2.5	-2.9		3.3	-2.1	-0.94
			3	-5	-2.2	-2.2		-0.15	-2.3	-1.2		0.4	-2.5	-1.98
			4	-4.9	-2	-2.9		-1	-0.9	-1.8		7.3	-3.5	-0.01
			5	-3.8	-1.5	-2.8		1.65	-2.4	-3		1.2	-1.9	-0.01
			6	-3.5	-2.2	-1.1		-2.2	-2.9	-0.2		1	-0.4	-2.95
			7	-1.7				0.71				6
			8	4				0.66				3
			9	-0.9				0.89				0.5
			10	-1.9				-0.74				-1
	Figure 5B		UE	DM	CTRL	DM + INS		DM	CTRL	DM + INS		DM	CTRL	DM + INS
			miR-16	3rd	3rd	3rd		6th	6th	6th		9th	9th	9th
				log 2-dCt	log 2-dCt	log 2-dCt		log 2-dCt	log 2-dCt	log 2-dCt		log 2-dCt	log 2-dCt	log 2-dCt
				3rd week	3rd week	3rd week		6th week	6th week	6th week		9th week	9th week	9th week
			1	1.98	1.09	1.39		2.77	1.08	0.91		2.08	0.98	1.23
			2	1.45	1.2	1.08		2.51	1.05	1.01		2.74	1.09	1.39
			3	1.19	1.5	1.02		1.45	1.12	0.79		2.68	1.01	1.29
			4	1.8	1.02	2.91		1.37	1.18	0.99		2.71	1.15	1.24
			5	2.5	0.4	1.09		4.5	1.09	0.97		3.8	1.05	1.24
			6	2.19	1	-0.42		3.58	1.08	2.01		2.61	1.08	1.29
			7	1.31				1.03				2.07
			8	1.09				1.02				2.48
			9	1.5				0.2				2.27
			10	1.05				0.2				2.19
	Figure 5C		Albumin excretion	log -uE451
			(mg/18hr)	6th week
			1.18	-0.3
			0.53	-0.82
			1.31	-0.15
			0.62	-1
			0.11	-2.2
			6.1	0.71
			3.95	0.66
			5.31	0.89
			4.77	-0.74
			0.42	-1.5
			0.49	-2.5
			0.33	-2.3
			0.42	-1.1
			0.49	-2.9

## Sheet: Figure 6
Fig6A
Kid		Fold expression			Kid		fold expression
2-dCT	CTRL	DM	DM + INS		2-dCt	CTRL	DM	DM + INS
miR-451	2-dCt 451	2-dCt 451	2-dCt 451		mir-16	2-dCt 451	2-dCt 451	2-dCt 451
	0.0571	0.001	0.037			1.87	0.42	4.64
	0.069	0.004	0.069			2.5	0.42	2.89
	0.219	0.002	0.569			3.99	0.18	2.89
	0.001	0.012	0.063			6.57	0.41	2.19
	0.11	0.125	0.262			2.01	2.92	2.92
	0.364	0.012	0.198			1.09	0.94	3.91
		0.001					0.16
		0.002					0.35
		0.002					0.11
		0.003					0.16
Fig 6B
TFI	CTRL	DM	DM + INS		GI	CTRL	DM	DM + INS
	TFI	TFI	TFI			GI	GI	GI
	0.33	2.78	0.5			0.41	2.604	0.46
	0.4	2.99	0.49			0.38	1.7195	0.44
	0.51	1.62	0.48			0.39	0.91	0.52
	0.24	2.57	0.69			0.42	2.63	0.55
	0.39	2.27	0.57			0.49	1.58	0.47
	0.69	2.17	0.64			0.59	1.56	0.46
		3.08					2.78
		2.88					2.55
		1.98					1.2
		3.1					1.94
		Fold exprssion				log (fold expression)
		mir 451	tfI	GI		mir16	tfI	GI
		0.00122834	2.78	2.6		-0.377485	2.78	2.6
		0.00403728	2.99	1.72		-0.373484	2.99	1.72
		0.00163269	1.62	0.91		0.465581	2.27	1.58
		0.0121815	2.57	1.94		-0.0254741	2.17	1.56
		0.00226687	2.27	1.58		0.271863	0.33	0.41
		0.00290025	2.17	1.56		0.398438	0.4	0.49
		0.00106706	3.08	2.63		0.667904	0.67	0.9
		0.00238117	2.88	2.78		0.601521	0.51	0.59
		0.05713	0.33	0.41		0.461336	0.5	0.52
		0.218805	0.4	0.49		0.464999	0.49	0.55
		0.137569	0.67	0.9
		0.363919	0.51	0.59
		0.036857	0.5	0.52
		0.197921	0.49	0.55

## Sheet: Figure 7
Figure7		IL-6					MMP9
			C	DM	DM + INS			C	DM	DM + INS
			0.453503	25.0975	0.494209			3.98625	2.99583	0.456784
			0.01071	27.6163	0.854417			0.425143	2.65588	0.552938
			0.470074	28.9897	0.935249			0.487649	2.15489	0.437509
			1.00043	30.9316	0.802912			0.868212	2.86166	0.594452
			4.63795	27.8436	1.59003			0.45533	3.07217	2.10001
			0.008	25.1184	0.0802387			0.001175	3.95219	0.002051
				27.0711					2.74553
				29.7112					3.70991
				30.9409					3.10736
				32.5015					2.98315
