# Supplementary material for: Expression of Concern: Urinary Exosomal microRNA-451-5p Is a Potential Early Biomarker of Diabetic Nephropathy in Rats
Source: PLoS One. 2024 Dec 23;19(12):e0316405. doi: 10.1371/journal.pone.0316405 (PMC11666015; doi:10.1371/journal.pone.0316405)
Supplement: S4 File — (XLSX) [file pone.0316405.s004.xlsx]

## Sheet: TABLE S3
	TABLE S3	Fold Expression
					DM	CTRL	DM + INS		DM	CTRL	DM + INS		DM	CTRL	DM + INS
				UE	3rd	3rd	3rd		6th	6th	6th		9th	9th	9th
				miR-451	3rd week	3rd week	3rd week		6th week	6th week	6th week		9th week	9th week	9th week
				1	3.16228e-08	0.0158489	0.00158489		0.501187	0.0316228	0.0794328		0.0316228	0.125893	0.912011
				2	1.25893e-06	0.0199526	0.0125893		0.151356	0.00316228	0.00125893		1995.26	0.00794328	0.114815
				3	1e-05	0.00630957	0.00630957		0.707946	0.00501187	0.0630957		2.51189	0.00316228	0.0104713
				4	1.25893e-05	0.01	0.00125893		0.1	0.125893	0.0158489		1.99526e+07	0.000316228	0.977237
				5	0.000158489	0.0316228	0.00158489		44.6684	0.00398107	0.001		15.8489	0.0125893	0.977237
				6	0.000316228	0.00630957	0.0794328		0.00630957	0.00125893	0.630957		10	0.398107	0.00112202
				7	0.0199526				5.12861				1000000
				8	10000				4.57088				1000
				9	0.125893				7.76247				3.16228
				10	0.0125893				0.18197				0.1
					DM	CTRL	DM + INS		DM	CTRL	DM + INS		DM	CTRL	DM + INS
				UE	3rd	3rd	3rd		6th	6th	6th		9th	9th	9th
				miR-16	antilog
					3rd week	3rd week	3rd week		6th week	6th week	6th week		9th week	9th week	9th week
				1	95.4993	12.3027	24.5471		588.844	12.0226	8.12831		120.226	9.54993	16.9824
				2	28.1838	15.8489	12.0226		323.594	11.2202	10.2329		549.541	12.3027	24.5471
				3	15.4882	31.6228	10.4713		28.1838	13.1826	6.16595		478.63	10.2329	19.4984
				4	63.0957	10.4713	812.831		23.4423	15.1356	9.77237		512.861	14.1254	17.378
				5	316.228	2.51189	12.3027		31622.8	12.3027	9.33254		6309.57	11.2202	17.378
				6	154.882	10	0.380189		3801.89	12.0226	102.329		407.38	12.0226	19.4984
				7	20.4174				10.7152				117.49
				8	12.3027				10.4713				301.995
				9	31.6228				1.58489				186.209
				10	11.2202				1.58489				154.882
